# Supplementary material for: Identification of cbiO Gene Critical for Biofilm Formation by MRSA CFSa36 Strain Isolated from Pediatric Patient with Cystic Fibrosis
Source: Pathogens. 2021 Oct 21;10(11):1363. doi: 10.3390/pathogens10111363 (PMC8622116; doi:10.3390/pathogens10111363)
Supplement: Supplementary file 1 [file pathogens-10-01363-s001.zip]

Archive with 1 entries (1 files):
- pathogens-1427478-supplementary.pdf
